# Supplementary material for: Genome-Wide Identification and Expression Analysis of the Class III Peroxidase Gene Family under Abiotic Stresses in Litchi (Litchi chinensis Sonn.)
Source: Int J Mol Sci. 2024 May 26;25(11):5804. doi: 10.3390/ijms25115804 (PMC11172018; doi:10.3390/ijms25115804)
Supplement: Supplementary file 1 [file ijms-25-05804-s001.zip › Table S1.xlsx]

## Sheet: Sheet1
Table S1. AtPRX genes list used for construction of evolutionary tree.
Gene ID	Subgroup
AT1G05240	Ⅲ
AT1G05250	Ⅲ
AT1G05260	Ⅲ
AT1G14540	Ⅰ
AT1G14550	Ⅰ
AT1G24110	Ⅳ-d
AT1G30870	Ⅳ-c
AT1G34510	Ⅱ-a
AT1G44970	Ⅰ
AT1G49570	Ⅰ
AT1G68850	Ⅰ
AT1G71695	Ⅲ
AT1G77100	Ⅱ-b
AT2G18140	Ⅰ
AT2G18150	Ⅰ
AT2G18980	Ⅳ-d
AT2G22420	Ⅰ
AT2G24800	Ⅳ-d
AT2G34060	Ⅳ-d
AT2G35380	Ⅰ
AT2G37130	Ⅳ-b
AT2G38380	Ⅰ
AT2G38390	Ⅰ
AT2G39040	Ⅲ
AT2G41480	Ⅱ-b
AT2G43480	Ⅱ-a
AT3G01190	Ⅲ
AT3G03670	Ⅱ-a
AT3G17070	Ⅳ-b
AT3G21770	Ⅲ
AT3G28200	Ⅳ-d
AT3G32980	Ⅰ
AT3G49110	Ⅰ
AT3G49120	Ⅰ
AT3G49960	Ⅳ-d
AT3G50990	Ⅰ
AT4G08770	Ⅰ
AT4G08780	Ⅰ
AT4G11290	Ⅲ
AT4G16270	Ⅰ
AT4G17690	Ⅳ-d
AT4G21960	Ⅳ-b
AT4G25980	Ⅱ-b
AT4G26010	Ⅱ-a
AT4G30170	Ⅳ-d
AT4G31760	Ⅳ-d
AT4G33420	Ⅳ-a
AT4G33870	Ⅳ-b
AT4G36430	Ⅰ
AT4G37520	Ⅳ-d
AT4G37530	Ⅳ-d
AT5G05340	Ⅰ
AT5G06720	Ⅰ
AT5G06730	Ⅰ
AT5G14130	Ⅳ-d
AT5G15180	Ⅲ
AT5G17820	Ⅱ-a
AT5G19880	Ⅰ
AT5G19890	Ⅰ
AT5G22410	Ⅱ-a
AT5G24070	Ⅱ-a
AT5G39580	Ⅱ-b
AT5G40150	Ⅳ-d
AT5G42180	Ⅳ-a
AT5G47000	Ⅳ-d
AT5G51890	Ⅳ-a
AT5G58390	Ⅰ
AT5G58400	Ⅰ
AT5G64100	Ⅱ-b
AT5G64110	Ⅱ-b
AT5G64120	Ⅱ-b
AT5G66390	Ⅰ
AT5G67400	Ⅳ-d
