# Supplementary material for: Genome-Wide Identification and Expression Analysis of the Class III Peroxidase Gene Family under Abiotic Stresses in Litchi (Litchi chinensis Sonn.)
Source: Int J Mol Sci. 2024 May 26;25(11):5804. doi: 10.3390/ijms25115804 (PMC11172018; doi:10.3390/ijms25115804)
Supplement: Supplementary file 1 [file ijms-25-05804-s001.zip › Table S10.xlsx]

## Sheet: Sheet1
Table S10. Secondary structure of predicted LcPRX proteins.
Protein	Alpha helix/%	Extended strand/%	Beta turn/%	Random coil/%
LcPRX1	38.35	14.45	5.9	41.3
LcPRX2	38.75	18.12	5	38.12
LcPRX3	36.71	15.07	5.21	43.01
LcPRX4	39.77	15.2	4.68	40.35
LcPRX5	40.85	17.07	5.18	36.89
LcPRX6	31.99	22.14	6.68	39.19
LcPRX7	38.89	16.67	5.26	39.18
LcPRX8	36.67	12.42	6.97	43.94
LcPRX9	34.17	16.3	7.52	42.01
LcPRX10	42.86	14.91	4.97	37.27
LcPRX11	39.38	15	4.69	40.94
LcPRX12	42.14	14.54	5.34	37.98
LcPRX13	34.21	16.92	5.26	43.61
LcPRX14	40.83	14.79	4.73	39.64
LcPRX15	37.8	16.37	4.76	41.07
LcPRX16	39.62	13.84	6.92	39.62
LcPRX17	40.99	14.91	5.9	38.2
LcPRX18	39.77	14.12	5.48	40.63
LcPRX19	39.81	14.42	5.33	40.44
LcPRX20	29.78	14.29	4.6	51.33
LcPRX21	33.53	17.65	5.59	43.24
LcPRX22	40.54	14.41	5.41	39.64
LcPRX23	38.41	14.24	6.62	40.73
LcPRX24	42.32	13.48	5.96	38.24
LcPRX25	42.32	13.48	5.96	38.24
LcPRX26	37.42	16.56	6.13	39.88
LcPRX27	40.55	15.85	4.88	38.72
LcPRX28	39.34	14.11	5.71	40.84
LcPRX29	38.81	11.54	7.69	41.96
LcPRX30	35.78	17.13	4.28	42.81
LcPRX31	36.73	20.06	4.63	38.58
LcPRX32	35.05	12.63	5.41	46.91
LcPRX33	39.28	15.32	5.85	39.55
LcPRX34	39.12	17.67	4.42	38.8
LcPRX35	35.76	16.28	6.1	41.86
LcPRX36	40.83	16.86	4.14	38.17
LcPRX37	38.69	14.29	5.95	41.07
LcPRX38	32.91	12.5	6.38	48.21
LcPRX39	32.9	19.35	4.19	43.55
LcPRX40	41.14	13.38	7.02	38.46
LcPRX41	40.78	15.64	4.75	38.83
LcPRX42	37.16	14.75	5.46	42.62
LcPRX43	33.05	18.52	3.42	45.01
LcPRX44	41.8	14.86	4.64	38.7
LcPRX45	36.28	17.07	6.4	40.24
LcPRX46	42.9	13.9	5.14	38.07
LcPRX47	36.86	16.01	4.83	42.3
LcPRX48	37.06	16.93	6.07	39.94
LcPRX49	37.72	13.15	7.61	41.52
LcPRX50	40.66	13.86	6.33	39.16
LcPRX51	38.53	15.9	5.2	40.37
LcPRX52	40.73	16.11	4.56	38.6
LcPRX53	34.74	16.92	4.23	44.11
LcPRX54	36.56	15.41	6.95	41.09
LcPRX55	39.08	15.69	4.92	40.31
LcPRX56	40.8	15.23	4.89	39.08
LcPRX57	39.51	16.05	4.01	40.43
LcPRX58	41.69	13.79	5.96	38.56
LcPRX59	39.18	13.48	5.96	41.38
LcPRX60	37.92	16.82	4.59	40.67
LcPRX61	36.36	16.84	7.74	39.06
LcPRX62	40.24	15.85	5.79	38.11
LcPRX63	35.09	17.7	5.59	41.61
LcPRX64	38.02	15.7	4.55	41.74
LcPRX65	35.62	15.94	5.31	43.12
LcPRX66	37.96	13.88	6.23	41.93
LcPRX67	38.8	12.8	8	40.4
LcPRX68	34.91	14.79	7.69	42.6
LcPRX69	41.74	13.08	6.23	38.94
LcPRX70	33.6	18	7.2	41.2
LcPRX71	41.86	13.66	4.36	40.12
LcPRX72	41.12	14.33	6.23	38.32
LcPRX73	40.19	14.02	5.92	39.88
LcPRX74	38.2	15.22	6.83	39.75
LcPRX75	42.02	10.89	8.17	38.91
LcPRX76	38.72	14.94	7.93	38.41
LcPRX77	40.12	12.68	5.01	42.18
