# Supplementary material for: Genome-Wide Identification and Expression Analysis of the Class III Peroxidase Gene Family under Abiotic Stresses in Litchi (Litchi chinensis Sonn.)
Source: Int J Mol Sci. 2024 May 26;25(11):5804. doi: 10.3390/ijms25115804 (PMC11172018; doi:10.3390/ijms25115804)
Supplement: Supplementary file 1 [file ijms-25-05804-s001.zip › Table S11.xlsx]

## Sheet: Sheet1
Table S11. Cis-acting elements present in the promoter regions of predicted LcPRX genes.
	Core elements		Light responsiveness						Part of a light response																Zein metabolism regulation	Meristem expression	Circadian control	Endosperm expression	Auxin			Gibberellin			Abscisic acid	Methyl jasmonic		Salicylic acid		Drought	Low temperature	Anaerobic induction	Anoxic induction	Defense and stress
Gene	CAAT-box	TATA-box	ACE	AAAC-motif	GT1-motif	MRE	Sp1	3-AF1 binding site	ATC-motif	ATCT-motif	Box 4	G-Box	AE-box	Box II	chs-CMA1a	chs-CMA2a	GATA-motif	Gap-box	GGA-motif	GTGGC-motif	I-box	LAMP-element	TCT-motif	TCCC-motif	O2-site	CAT-box	circadian	GCN4_motif	TGA-element	AuxRR-core	TGA-box	GARE-motif	P-box	TATC-box	ABRE	TGACG-motif	CGTCA-motif	TCA-element	SARE	MBS	LTR	ARE	GC-motif	TC-rich repeats	total
LcPRX1	21	4																						1			1					1		1						1	1	1			32
LcPRX2	27	3																												1		1	1							1		2			36
LcPRX3	72	3							1			2									1	1	1		2	2				1		1	4	2	2	5	5			1	1	2			109
LcPRX4	26	9			1						1						1							1												2	2	1		2		2			48
LcPRX5	18											2	1									1		2					1	1					1					1	1				29
LcPRX6	23	15			1							2											1				1						1		2	1	1			4	1	2			55
LcPRX7	17																					1	1													1	1					1		1	23
LcPRX8	17	1																					1	1			1	1		2						1	1				1	1			28
LcPRX9	55	11			2							3				1				1	1							1							3	2	2			1		3		1	87
LcPRX10	20				2							2					1								1	2				1						1	1	1		1		1	1		35
LcPRX11	20	6					2					1													2	1									2	1	1	1						1	38
LcPRX12	13	1				1	1					1	1								1		1		2	2						1										2		1	28
LcPRX13	29	3			2	1	2					2	1								1		1		4	2				1		1			1			1				5		2	59
LcPRX14	18	2			2		1					1													2										1							1			28
LcPRX15	18	3										3													1					1					2	1	1	1				2			33
LcPRX16	18	7					1					1											1												1	1	1					1			32
LcPRX17	39		1				2				1	4								2	2														2	3	3			4					63
LcPRX18	29	7			1							1					1												1																40
LcPRX19	26	7										1												1					1			2			2					1					41
LcPRX20	15	1				1						3													1		1		2	1					2	1	1			1		1			31
LcPRX21	45	6			1					2													1									2	1			1	1			1			2		63
LcPRX22	29	1			1					1																						1				1	1								35
LcPRX23	27	5																					1	1									1					1		2					38
LcPRX24	23	1										1					1				1		1	3		1			1			1			1							2			37
LcPRX25	21	1											1										3			1						1				2	2	1		2					35
LcPRX26	25	4			1					1		2											1												1	1	1								37
LcPRX27	20	2									1														1					1						1	1	1		1	1				30
LcPRX28	15	9							1		1						1							1			1	1												1					31
LcPRX29	4	3		1									1				2								1	1			1			1	1			3	3			2			1		25
LcPRX30	48	8			2	1							4		1						2		1			3			1	1		1	4		1	2	2			5	3	2			92
LcPRX31	19	6				1						1												1												2	2	2			1	2			37
LcPRX32	19											2														1														1		3			26
LcPRX33	24	6			1						2	2				1											1		2	1					1			1		1	2				45
LcPRX34	15											3							1			1					1						1		3	1	1	2	1	2	1			1	34
LcPRX35	18																							1	1	3										1	1				2	1	1		29
LcPRX36	19	7							1								1				2	1										1								2		1			35
LcPRX37	21	3			1																1					1				1						1	1				1				31
LcPRX38	15	3											1								1				1	1										3	3			2		3			33
LcPRX39	20	3									1																	1			1					1	1				2	1			31
LcPRX40	22										1	4																1				1			3										32
LcPRX41	27		1									1	2											2				2					2		2	4	4			1				1	49
LcPRX42	29	9	1										2					1						1	1					1						1	1	1		1					49
LcPRX43	23	6										5		1			2													1		1	2		4			1				1			47
LcPRX44	18	4			1							1											1		1	1			1	1			1		1	3	3	1		1	2	1			42
LcPRX45	20	4											2				1				1					1						2			1						1	2			35
LcPRX46	13	3			1																1		1				1					1											1		22
LcPRX47	11	2			2				1		1	1	1												1		1		1	1					1	3	3	1				2			33
LcPRX48	14	2									1		2																				1					1		1		1			23
LcPRX49	13	3										1									1	1						1				1										1			22
LcPRX50	21																1							1		2			1							1	1	1			1	1			31
LcPRX51	20	11					1				1	3	1				1				1			1		1				1			1		3	1	1					1			49
LcPRX52	19	1					1					3	1											1						1					1	4	4			1	1	1			39
LcPRX53	12	9																														1				4	4								30
LcPRX54	10	7										1																							1	3	3			1					26
LcPRX55	27	8										1										1													1			1				1			40
LcPRX56	17	5			1																		2	1		4						1										2		1	34
LcPRX57	27	11									1	2		1							2				1	3				1					2	1	1	1		3		1			58
LcPRX58	8						1																										1			1	1			1		1			14
LcPRX59	8						1		1																								1			1	1			1		1			15
LcPRX60	51	1			2			1	2		1	2						1			1	1	2	1	1					4					2	5	5	3		4	1	3		3	97
LcPRX61	20	4							1																								1	1								1			28
LcPRX62	15	4		1	2											1											1					1	1							1					27
LcPRX63	23	1	1									1										1				1	1					1			1	2	2			2		1			38
LcPRX64	20	1			1							2									1														1							3		1	30
LcPRX65	19	1			1							3										1					1								3	1	1					1		1	33
LcPRX66	17				2							2																1	1						3	1	1								28
LcPRX67	8	1					1										1			3									1							1	1			3					20
LcPRX68	17	6							1			4	1				2						1				1								3	2	2			1		2			43
LcPRX69	26	3															1																			3	3			1					37
LcPRX70	20	4										1																							1	1	1					1			29
LcPRX71	7	4			1							1												1					1							4	4	1							24
LcPRX72	55	6								1	1	14	1				2									3		1	3	3		2	1		11	2	2			2		7		2	119
LcPRX73	16	3										4	1													1			1	2		2			4							1			35
LcPRX74	26	2								1		2					1									1		1					1		2					3		1			41
LcPRX75	13									1							1				1						1													1					18
LcPRX76	15	4										3	1													1			1						3					1	1				30
LcPRX77	22	6			2						1		1										1			2			1			1	1					1			1	1			41
Total	1697	287	4	2	34	5	14	1	9	7	15	102	26	2	1	3	21	2	1	6	22	10	23	22	24	42	14	11	22	29	1	30	28	4	82	89	89	26	1	70	26	81	6	16	3007
