# Supplementary material for: Genome-Wide Identification and Expression Analysis of the Class III Peroxidase Gene Family under Abiotic Stresses in Litchi (Litchi chinensis Sonn.)
Source: Int J Mol Sci. 2024 May 26;25(11):5804. doi: 10.3390/ijms25115804 (PMC11172018; doi:10.3390/ijms25115804)
Supplement: Supplementary file 1 [file ijms-25-05804-s001.zip › Table S12.xlsx]

## Sheet: Sheet1
Table S12. RNA-seq data of predicted LcPRX genes expression across various tissues.
Gene name	Root	Leaf	Male flower	Female flower	Ovary	Carpopodium	Pericarp	Aril	Seed
LcPRX1	2.66021	2.88421	4.69209	3.32056	22.353	7.26598	3.86126	6.12187	8.99582
LcPRX2	169.884	0	0.330429	0.202923	0.352016	4.50286	0	0.183656	1.69012
LcPRX3	94.3382	0	3.43646	1.30978	0.117339	1.68857	0	0	1.47204
LcPRX4	15.9625	0	0.892158	0.0737903	1.40806	0	0	0	0
LcPRX5	121.958	0	42.8236	11.0317	35.9643	0.511689	6.36585	197.798	40.8356
LcPRX6	29.0241	42.6077	12.8537	15.8096	9.44575	21.6956	20.2977	42.2409	101.135
LcPRX7	1.01904	0.327752	0.561729	5.62651	0.7627	1.68857	6.2615	2.50997	1.363
LcPRX8	2.77751	42.2799	5.55121	8.20917	2.87479	3.22364	3.7569	2.63241	3.48929
LcPRX9	104.219	34.6106	4.39471	28.5384	15.8407	19.7512	22.8545	21.6714	24.316
LcPRX10	168.241	0	3.99819	1.97389	18.1875	1.17688	0.313075	0.306094	0
LcPRX11	3.10267	0	0	0	0	0	0	0	0
LcPRX12	0.821795	0.589953	0.297386	0.590323	0	0.46052	0	0	0
LcPRX13	7.83343	1.11436	0	0.664113	0.234677	0.972209	0.156537	0	0
LcPRX14	87.0065	5.63733	0.859115	1.03306	0.997377	1.38156	0.417433	0	0.490681
LcPRX15	0.128605	2.16316	0.264343	0	1.05605	0.818702	0	0.48975	0.381641
LcPRX16	640.327	14.29	17.5788	68.4221	9.9151	207.95	334.625	143.803	105.605
LcPRX17	128.278	17.3053	11.6641	35.2718	11.9099	239.675	80.095	301.87	101.898
LcPRX18	0.22978	0	0	0	0	0	0	0	0
LcPRX19	0	0	0.660858	2.95161	1.17339	0	0	0	0
LcPRX20	0.487448	0.196651	2.41213	1.32823	0.528023	1.58624	0.887045		3.92545
LcPRX21	89.1073	16.1254	252.216	90.5407	225.29	108.785	199.22	2.81606	42.5257
LcPRX22	24.0664	2.35981	0.132172	3.57883	0.645362	57.1556	68.0938	0.673406	26.0606
LcPRX23	18.4912	0	0	0	0	0	0	0	0
LcPRX24	99.7681	0	0	0	0.117339	0	0	0	0.16356
LcPRX25	0	0	0	0.110685	0	0	0	0	0
LcPRX26	0	15.8632	0	0.332056	0	0.153507	0	0	0
LcPRX27	0	0	3.96515	0.479637	0	0	0	0	1.74464
LcPRX28	2.39431	0.917704	0	0	0	1.02338	0.417433	0	0
LcPRX29	84.5472	348.99	267.747	132.749	197.011	65.2403	97.0532	157.577	144.587
LcPRX30	23.8339	0	0	0	0	0	0	0.244875	0
LcPRX31	0.63637	0	0.198257	1.88165	0.938708	6.75429	0.939224	0	0.436161
LcPRX32	0	0	0.2313	0.368952	0	0	0	0	0
LcPRX33	29.5022	0	0.2313	0.110685	0.410685	0	0	0	0
LcPRX34	3.58367	0	0.363472	3.57883	0.645362	38.8372	234.806	0.857062	5.56105
LcPRX35	34.9541	3.60527	8.29377	14.4629	2.99213	2.55844	0.469612	2.81606	14.1752
LcPRX36	1.81936	86.2642	3.93211	21.0118	6.62963	7.31715	23.898	6.18309	4.14353
LcPRX37	35.1436	0	0.132172	0	0.176008	0	0	0	0
LcPRX38	179.321	88.6896	76.1969	100.226	67.6457	68.3104	117.977	75.4827	90.9395
LcPRX39	0	0	0	1.18065	0.117339	0	2.29588	1.83656	62.3165
LcPRX40	21.8502	0.196651	73.7518	23.9081	31.2707	38.479	25.046	0.183656	3.21669
LcPRX41	1019.21	426.601	189.798	402.434	853.755	1028.75	771.729	91.1547	171.139
LcPRX42	15.0379	0	0	0	0	0.102338	0	0	0
LcPRX43	13.2968	0	0.264343	6.8256	0.117339	5.21923	6.93983	1.10194	4.52517
LcPRX44	408.812	0	0	0.903931	0	0	0	0	0
LcPRX45	0	0.327752	0.165215	0	0	0	0	0	0
LcPRX46	1174.07	29.2354	176.945	163.962	252.16	704.391	1024.49	984.458	1213.73
LcPRX47	0	0	74.8422	6.29062	0.880039	0	0	1.40803	7.46925
LcPRX48	30.3562	0.458852	0.627815	2.36129	2.05342	97.5279	4.69612	7.5299	11.3947
LcPRX49	6.58883	0.721053	157.78	65.6918	77.2087	22.3608	9.60096	1.53047	11.4492
LcPRX50	2927.8	2.09761	143.34	160.494	96.2176	361.559	407.832	22.0387	47.596
LcPRX51	0.449113	0.721053	0.726944	0.60877	0.117339	0.358182	5.06138	0.183656	2.23532
LcPRX52	1919.54	81.0202	164.884	117.843	284.194	592.638	1813.02	559.049	752.868
LcPRX53	12.3759	13.1756	158.705	51.2843	40.7165	8.24522	131.752	276.403	611.825
LcPRX54	2.70485	0	17.9753	6.40131	11.7339	2.09792	6.88765	77.5641	117.545
LcPRX55	46.6024	1.31101	10.7389	39.5885	30.86	17.4998	9.28789	0.673406	94.3743
LcPRX56	0	0	0.462601	0.793246	0.293346	0.204675	0.208717	0	0.10904
LcPRX57	170.545	21.3038	15.1006	7.67419	29.804	10.7455	2.45242	0.48975	8.28706
LcPRX58	182.183	0.196651	16.918	31.9697	15.6647	37.6091	36.8385	1.959	66.0784
LcPRX59	262.216	0	10.2763	37.0981	16.134	39.4512	87.4001	1.77534	71.7485
LcPRX60	567.428	1.17991	32.8777	24.1848	30.7427	109.808	45.8655	3.67312	16.247
LcPRX61	0	0	0	0.129133	0	0	0	0.183656	0
LcPRX62	58.8045	0	0.594772	1.25444	0.645362	0	1.40884	197.43	1511.84
LcPRX63	174.741	0.458852	37.008	47.9268	23.2917	6.70312	60.1625	1.65291	51.8486
LcPRX64	0.521054	0	0	0	0	0	0	0	0
LcPRX65	0.842361	0	0	0.110685	0.0586693	0	0.104358	0.428531	0
LcPRX66	82.141	34.7417	314.866	188.202	392.204	1139.68	843.319	86.0123	887.151
LcPRX67	1797.28	724.855	616.944	689.792	1136.42	940.842	1008.05	384.331	687.444
LcPRX68	6.40249	0	14.671	0.295161	1.87742	24.7146	1.35666	0	5.39749
LcPRX69	0.869397	0	0.958244	0.959274	0	0.204675	0.156537	0	0
LcPRX70	1.66952	0	0	0	0	0	0	0	0
LcPRX71	228.012	8.25934	11.6972	21.7497	41.8899	128.69	96.427	492.566	216.499
LcPRX72	42.5199	0	0.925201	1.84476	0.938708	5.73091	0.156537	1.71412	2.78053
LcPRX73	47.357	0	0.991287	1.64183	0.704031	3.94	0.208717	1.28559	1.69012
LcPRX74	53.8061	0.786604	30.5647	14.2969	5.57358	8.90338	5.84406	131.069	206.468
LcPRX75	161.19	45.0331	5.48512	10.0908	6.04293	58.4349	177.879	192.533	222.715
LcPRX76	6.50544	2.42536	1.51997	4.77792	0.586693	3.22364	3.96561	1.89778	24.7521
LcPRX77	383.422	1.11436	16.5875	7.9878	2.75746	36.0741	11.3751	0	0.16356
