# Supplementary material for: Genome-Wide Identification and Expression Analysis of the Class III Peroxidase Gene Family under Abiotic Stresses in Litchi (Litchi chinensis Sonn.)
Source: Int J Mol Sci. 2024 May 26;25(11):5804. doi: 10.3390/ijms25115804 (PMC11172018; doi:10.3390/ijms25115804)
Supplement: Supplementary file 1 [file ijms-25-05804-s001.zip › Table S2.xlsx]

## Sheet: Sheet1
Table S2. The primers list used for qRT-PCR.
Gene name	Primer name	Primer sequence (5’-3’)	Primer position (nt)
LcPRX1	LcPRX1-F	CAGTGCCAGGCTACAGGG	657-674
	LcPRX1-R	GCTGTGCCAGTGTGTTGC	752-735
LcPRX6	LcPRX6-F	AACGCCAACACCAAGCCT	940-957
	LcPRX6-R	ACACCACCACCACTCCCT	1010-993
LcPRX7	LcPRX7-F	GCCCTGCTGCTGAGTTCA	128-145
	LcPRX7-R	AGCGAAGGAGCTTGCCAG	194-177
LcPRX8	LcPRX8-F	TCCTCCTCCTCCGTCGAC	151-168
	LcPRX8-R	CCTACCTGACTCAGCGGC	277-260
LcPRX9	LcPRX9-F	TGCAACCAAGGGCTTCACA	477-495
	LcPRX9-R	TCAAGCTTGGATCCCGGC	593-576
LcPRX12	LcPRX12-F	TGCCACTCATCCCCAGGA	660-677
	LcPRX12-R	CCAGTGGCACTGTTGGGT	752-735
LcPRX13	LcPRX13-F	ACCACCCACAAGACCCCT	452-469
	LcPRX13-R	CGCAACGGTTGGGTCTCT	535-518
LcPRX14	LcPRX14-F	TCACCCCCAAGACCCCTC	669-686
	LcPRX14-R	CGCAACGGTTGGGTCTCT	751-734
LcPRX15	LcPRX15-F	GCATAGCTGCTGGCCTCA	182-199
	LcPRX15-R	GGCGGCGTGATCTCTCTC	280-263
LcPRX16	LcPRX16-F	CCTCCATCCCTCCACCCA	476-493
	LcPRX16-R	GGCCAGGCCTATCGTGTG	574-557
LcPRX17	LcPRX17-F	TCGTAATTCCGCCCGTGG	288-305
	LcPRX17-R	ATGACACGACACCAGGGC	350-333
LcPRX20	LcPRX20-F	TCCCTCTCTCTTGCGCCT	294-311
	LcPRX20-R	GCCCTCTGCAGCGTCTAG	358-341
LcPRX21	LcPRX21-F	GCCTTCTCCACTCGGACC	839-856
	LcPRX21-R	CATGGCCGCAGCGAAATC	931-914
LcPRX22	LcPRX22-F	CAGGGGGCTGTTCTGCTT	86-103
	LcPRX22-R	CGAAGGAGAGCAGCACCC	201-184
LcPRX26	LcPRX26-F	TACGTGGGGCTGTTCTGC	69-86
	LcPRX26-R	CGAAGGAGAGCAGCACCC	186-169
LcPRX28	LcPRX28-F	TCCTCTCGGGAGCACACA	587-604
	LcPRX28-R	GCTGACCAGAGCCCTTGT	653-636
LcPRX29	LcPRX29-F	GCTCACTCATCGCCAGCA	65-82
	LcPRX29-R	TTTGGTCCGCCGGTCTTC	147-130
LcPRX35	LcPRX35-F	ATTGTCGCCATGGCTGCT	421-438
	LcPRX35-R	TTGTGGAGTTTGGCGGGG	539-522
LcPRX36	LcPRX36-F	AGATGCCCTGGAGCCAGA	666-683
	LcPRX36-R	CAGCTGGCGAGGACCAAA	757-740
LcPRX38	LcPRX38-F	TTGGCCAGTGCTACTGCC	574-591
	LcPRX38-R	GGGACCAGCAGCAGGAAG	679-662
LcPRX40	LcPRX40-F	GCCAAGCCAGCTGTGCTA	527-544
	LcPRX40-R	ACAGCCACGTCTACGAGC	601-584
LcPRX41	LcPRX41-F	TTTTGAACCGCCTGGCCA	554-571
	LcPRX41-R	CGCTCGGTGAAGGAGGTG	639-622
LcPRX45	LcPRX45-F	TGCTGAGACTCACATGCCC	683-701
	LcPRX45-R	AACAACCCTCTGCCAGCC	789-772
LcPRX46	LcPRX46-F	CCCCGGTGTTGTTGCTCT	564-581
	LcPRX46-R	GGGATTGGGTCAGGGCAC	693-676
LcPRX48	LcPRX48-F	CAAAACATGCCCCGGTGC	90-107
	LcPRX48-R	CCGAGCCATCACATCCCC	206-189
LcPRX49	LcPRX49-F	TCCTGATGCGCACCAAGG	390-407
	LcPRX49-R	CAGTCCAGGCGCCATCAA	518-501
LcPRX50	LcPRX50-F	ACTCCAGAGGCGCTAGCT	461-478
	LcPRX50-R	TGGCTCCCGGATAGTGCT	576-559
LcPRX51	LcPRX51-F	GCCTGTCCTGCCACTGTT	346-363
	LcPRX51-R	CGACCCAAGGGAACACCC	429-412
LcPRX52	LcPRX52-F	TCATTGCTCTGTCGGGCG	407-424
	LcPRX52-R	GAGGCCATGAGCAGCGAA	538-521
LcPRX53	LcPRX53-F	CTATGTCCGCTCGGAGGC	679-696
	LcPRX53-R	GCCCCTACCAGCAACCAG	763-746
LcPRX55	LcPRX55-F	CCGATTGAGCGGTGTCGA	642-659
	LcPRX55-R	TGCATTGTCACCGGCACT	706-689
LcPRX57	LcPRX57-F	TGGCTGGAGGTCCTTCGT	401-418
	LcPRX57-R	GTAGGTTTCCGGCCACCC	467-450
LcPRX58	LcPRX58-F	ATTTCGCCGCCACCAGAA	653-770
	LcPRX58-R	GAGTGAAGAAGCCCGCGT	771-754
LcPRX60	LcPRX60-F	CCCTGCACTTGACAGCGA	648-665
	LcPRX60-R	TGTCTTGCGGCTTCCAGG	736-719
LcPRX63	LcPRX63-F	CTGGCGTGGTCTCCTGTG	329-346
	LcPRX63-R	AGCAAGTGGAAGCGCTGA	457-440
LcPRX66	LcPRX66-F	CAGGGGCTTCGGTGTTGT	303-320
	LcPRX66-R	GGAACCGACCACGAAGGG	423-406
LcPRX67	LcPRX67-F	CCACCCCGGAAGAGAGGA	345-362
	LcPRX67-R	GGCGCCAAAGACAGTCCT	424-407
LcPRX71	LcPRX71-F	GGTGGCCCCGTCTACAAC	418-435
	LcPRX71-R	TGCGACATGGGCATGGTT	504-487
LcPRX74	LcPRX74-F	GCAAGGTGTCCGAGCACT	679-696
	LcPRX74-R	GCTGCTGGTCAGAGTGCA	791-774
LcPRX75	LcPRX75-F	TCCTCCCCCAGAAGGTCG	393-410
	LcPRX75-R	AACGCTCCTTGTGGCACC	518-501
LcPRX76	LcPRX76-F	GGTGCCCATTCGGTTGGA	580-597
	LcPRX76-R	ATCAGGCGTTGCTGTGGG	691-674
LcPRX77	LcPRX77-F	CCCACAACGCCAGATGGT	766-883
	LcPRX77-R	TGGCAGCTCCAGTCGTTG	854-837
Actin	Actin-F	CAACTGGTATTGTCTTGGATTCTG	449-472
	Actin-R	TCATCAAGGCATCGGTTAGA	577-558
