# Supplementary material for: Genome-Wide Identification and Expression Analysis of the Class III Peroxidase Gene Family under Abiotic Stresses in Litchi (Litchi chinensis Sonn.)
Source: Int J Mol Sci. 2024 May 26;25(11):5804. doi: 10.3390/ijms25115804 (PMC11172018; doi:10.3390/ijms25115804)
Supplement: Supplementary file 1 [file ijms-25-05804-s001.zip › Table S3.xlsx]

## Sheet: Sheet1
Table S3. Physical and chemical properties of predicted LcPRX genes.
Gene Name	Gene ID	Chr.	CDS size (bp)	Number of amino acids (aa)	Molecular mass (kDa)	Theoretical pI	Instability index	Grand average of hydropathicity	Number of transmembrane domains	Subcellular location
LcPRX1	LITCHI014337.m1	Chr1	1020	339	36.6594	4.59	29.09	0.036	0	chloroplast
LcPRX2	LITCHI014607.m1	Chr1	963	320	34.8248	8.87	36.82	-0.078	0	chloroplast
LcPRX3	LITCHI014608.m1	Chr1	1098	365	39.9673	8.37	35.91	-0.299	0	extracellular
LcPRX4	LITCHI015529.m1	Chr1	1029	342	38.1388	8.76	35.76	-0.25	0	vacuole
LcPRX5	LITCHI016426.m1	Chr1	987	328	36.5698	8.95	43.47	-0.21	1	extracellular
LcPRX6	LITCHI016620.m1	Chr1	1710	569	63.5785	6.42	43.45	-0.348	0	nucleus
LcPRX7	LITCHI016857.m1	Chr1	1029	342	37.4878	5.46	35.71	0.014	2	vacuole
LcPRX8	LITCHI016989.m1	Chr1	993	330	35.9059	8.08	47.29	-0.226	0	extracellular
LcPRX9	LITCHI012072.m1	Chr2	960	319	34.88	5.19	39.78	-0.294	0	cytoplasm
LcPRX10	LITCHI026348.m1	Chr3	969	322	35.3641	8.45	40.84	-0.226	0	chloroplast
LcPRX11	LITCHI026639.m1	Chr3	963	320	34.7344	8.38	45.28	-0.208	0	chloroplast
LcPRX12	LITCHI026642.m1	Chr3	1014	337	36.4224	9.16	38.26	-0.187	1	chloroplast
LcPRX13	LITCHI026643.m1	Chr3	801	266	28.88	6.9	39.37	-0.426	0	nucleus
LcPRX14	LITCHI026644.m1	Chr3	1017	338	36.4857	9.16	40.1	-0.181	1	chloroplast
LcPRX15	LITCHI026646.m1	Chr3	1011	336	36.7171	9.13	37.83	-0.203	0	chloroplast
LcPRX16	LITCHI027454.m1	Chr3	957	318	34.3725	9.69	34.22	-0.084	0	chloroplast
LcPRX17	LITCHI027458.m1	Chr3	969	322	34.5832	9.62	39.41	-0.178	1	chloroplast
LcPRX18	LITCHI030319.m1	Chr4	1044	347	37.6562	4.38	32.2	0.033	0	extracellular
LcPRX19	LITCHI030579.m1	Chr4	960	319	35.73	7.09	43.67	-0.081	0	chloroplast
LcPRX20	LITCHI030627.m1	Chr4	1242	413	45.309	4.85	55.66	-0.137	0	extracellular
LcPRX21	LITCHI031116.m1	Chr4	1023	340	36.5134	9.31	33.87	-0.186	1	chloroplast
LcPRX22	LITCHI031118.m1	Chr4	1002	333	36.009	9.29	37.96	-0.145	1	chloroplast
LcPRX23	LITCHI031120.m1	Chr4	909	302	32.77	8.4	26.14	-0.171	0	chloroplast
LcPRX24	LITCHI031121.m1	Chr4	960	319	34.9147	8.92	32.63	-0.218	0	chloroplast
LcPRX25	LITCHI031122.m1	Chr4	954	317	34.2096	6.04	27.84	-0.042	0	chloroplast
LcPRX26	LITCHI000607.m1	Chr5	981	326	35.7579	9.18	33.98	-0.16	1	vacuole
LcPRX27	LITCHI001194.m1	Chr5	987	328	35.4435	5.16	38.73	0.056	0	extracellular
LcPRX28	LITCHI001682.m1	Chr5	1002	333	36.3724	5.82	30.54	-0.014	1	chloroplast
LcPRX29	LITCHI002021.m1	Chr5	861	286	31.5801	7.06	37.36	-0.324	1	cytoplasm
LcPRX30	LITCHI003302.m1	Chr6	984	327	36.4464	6.94	34.78	-0.303	0	extracellular
LcPRX31	LITCHI009251.m1	Chr7	975	324	35.9661	8.82	43.26	-0.163	0	extracellular
LcPRX32	LITCHI009702.m1	Chr7	1167	388	43.3136	4.79	46.99	-0.249	1	chloroplast
LcPRX33	LITCHI009791.m1	Chr7	1080	359	40.0132	9.27	41.6	-0.186	1	chloroplast
LcPRX34	LITCHI010075.m1	Chr8	954	317	34.1731	9.01	46.73	-0.092	0	extracellular
LcPRX35	LITCHI010240.m1	Chr8	1035	344	37.3538	8.08	38.63	-0.053	1	extracellular
LcPRX36	LITCHI010566.m1	Chr8	1017	338	36.7248	7.58	36.27	-0.267	0	chloroplast
LcPRX37	LITCHI010600.m1	Chr8	1011	336	35.8826	5.15	39.18	0.001	0	chloroplast
LcPRX38	LITCHI011263.m1	Chr8	1179	392	42.6841	8.14	51.62	-0.455	0	chloroplast
LcPRX39	LITCHI011374.m1	Chr8	930	310	34.1643	7.63	42.47	-0.135	0	cytoplasm
LcPRX40	LITCHI011382.m1	Chr8	900	299	32.6493	9.59	40.46	-0.152	0	chloroplast
LcPRX41	LITCHI011513.m1	Chr8	1077	358	39.3327	5.43	38.36	-0.168	0	extracellular
LcPRX42	LITCHI029017.m1	Chr9	1101	366	40.7179	5.45	34.06	-0.349	1	chloroplast
LcPRX43	LITCHI029096.m1	Chr9	1056	351	38.5986	9.25	42.16	-0.169	0	chloroplast
LcPRX44	LITCHI029526.m1	Chr9	972	323	35.2911	7.54	36.95	-0.178	0	extracellular
LcPRX45	LITCHI029591.m1	Chr9	987	328	36.1715	6.24	35.8	-0.008	0	nucleus
LcPRX46	LITCHI029635.m2	Chr9	996	331	37.7754	8.26	43.55	-0.349	1	vacuole
LcPRX47	LITCHI022308.m1	Chr10	996	331	36.6912	8.04	33.08	-0.172	0	extracellular
LcPRX48	LITCHI006413.m1	Chr11	942	313	34.1575	9.71	43.32	-0.126	0	chloroplast
LcPRX49	LITCHI006437.m1	Chr11	870	289	31.647	5.42	37.73	-0.19	0	cytoplasm
LcPRX50	LITCHI006553.m2	Chr11	999	332	36.5179	9.45	44.99	-0.156	1	chloroplast
LcPRX51	LITCHI006810.m1	Chr11	984	327	35.5725	6.87	31.93	-0.109	0	extracellular
LcPRX52	LITCHI007023.m1	Chr11	990	329	36.0831	9.09	34.23	-0.125	0	chloroplast
LcPRX53	LITCHI007278.m1	Chr11	996	331	36.9543	5.55	36.58	-0.168	0	extracellular
LcPRX54	LITCHI007279.m1	Chr11	996	331	36.8922	6.33	38.94	-0.177	0	chloroplast
LcPRX55	LITCHI007326.m1	Chr11	978	325	35.7747	5.48	41.62	-0.149	1	extracellular
LcPRX56	LITCHI020214.m1	Chr12	1047	348	37.6535	6.88	33.01	0.179	0	vacuole
LcPRX57	LITCHI020761.m1	Chr12	975	324	35.0027	5.18	33.73	-0.07	0	chloroplast
LcPRX58	LITCHI020906.m1	Chr12	960	319	34.2108	8.61	37.26	0.025	0	chloroplast
LcPRX59	LITCHI020908.m1	Chr12	960	319	34.1276	8.4	36.87	0.038	0	extracellular
LcPRX60	LITCHI021250.m1	Chr12	984	327	35.4506	8.92	29.95	-0.061	1	extracellular
LcPRX61	LITCHI021253.m1	Chr12	894	297	32.9619	8.6	28.51	-0.158	0	chloroplast
LcPRX62	LITCHI024178.m1	Chr13	987	328	35.3104	6.58	38.93	0.119	1	chloroplast
LcPRX63	LITCHI024182.m1	Chr13	969	322	34.1902	4.82	43.77	-0.063	0	chloroplast
LcPRX64	LITCHI024183.m1	Chr13	729	242	26.0532	4.62	49.91	-0.034	0	chloroplast
LcPRX65	LITCHI024184.m1	Chr13	963	320	34.3371	4.39	46.13	-0.184	0	plasma membrane
LcPRX66	LITCHI024186.m1	Chr13	1062	353	37.527	4.69	43.01	0.02	0	chloroplast
LcPRX67	LITCHI024768.m1	Chr13	753	250	27.4013	6.08	33.82	-0.343	0	cytoplasm
LcPRX68	LITCHI005410.m1	Chr14	1017	338	37.2736	4.97	33.95	0.036	0	extracellular
LcPRX69	LITCHI006220.m1	Chr14	966	321	34.8613	5.83	38.5	-0.093	0	chloroplast
LcPRX70	LITCHI006235.m1	Chr14	753	250	27.1728	8.8	37.38	-0.176	0	nucleus
LcPRX71	LITCHI017984.m1	Chr15	1035	344	38.2629	8.1	37.27	0.005	2	chloroplast
LcPRX72	LITCHI018051.m1	Chr15	966	321	35.4175	9.32	34.93	-0.298	1	chloroplast
LcPRX73	LITCHI018054.m1	Chr15	966	321	35.3774	9.2	33.24	-0.284	1	chloroplast
LcPRX74	LITCHI018055.m1	Chr15	969	322	34.3514	8.57	40.18	-0.158	1	chloroplast
LcPRX75	LITCHI018535.m1	Chr15	774	257	28.4592	5.32	42.65	-0.391	0	cytoplasm
LcPRX76	LITCHI018563.m1	Chr15	987	328	36.8632	6.27	40.99	-0.301	1	extracellular
LcPRX77	LITCHI019103.m1	Chr15	1020	339	35.5915	5.29	38.27	-0.055	1	chloroplast
