# Supplementary material for: Genome-Wide Identification and Expression Analysis of the Class III Peroxidase Gene Family under Abiotic Stresses in Litchi (Litchi chinensis Sonn.)
Source: Int J Mol Sci. 2024 May 26;25(11):5804. doi: 10.3390/ijms25115804 (PMC11172018; doi:10.3390/ijms25115804)
Supplement: Supplementary file 1 [file ijms-25-05804-s001.zip › Table S4.xlsx]

## Sheet: Sheet1
Table S4. Conservative motifs information of predicted LcPRX genes.
Motif	Logo	E-value	Sites	Width
Motif 1		6.5e-1137	75	29
Motif 2		6.1e-1000	66	21
Motif 3		1.7e-821	74	21
Motif 4		4.2e-474	69	15
Motif 5		7.0e-672	68	23
Motif 6		1.2e-515	59	21
Motif 7		1.6e-493	63	21
Motif 8		8.2e-428	73	15
Motif 9		8.8e-342	63	21
Motif 10		7.1e-303	66	15
