# Supplementary material for: Genome-Wide Identification and Expression Analysis of the Class III Peroxidase Gene Family under Abiotic Stresses in Litchi (Litchi chinensis Sonn.)
Source: Int J Mol Sci. 2024 May 26;25(11):5804. doi: 10.3390/ijms25115804 (PMC11172018; doi:10.3390/ijms25115804)
Supplement: Supplementary file 1 [file ijms-25-05804-s001.zip › Table S5.xlsx]

## Sheet: Sheet1
Table S5. Chromosomal location information of predicted LcPRX genes.
Gene ID	Chr.	Start Pos	End Pos
LcPRX1	Chr1	1086234	1091314
LcPRX2	Chr1	3009929	3012291
LcPRX3	Chr1	3015788	3046093
LcPRX4	Chr1	14527758	14531188
LcPRX5	Chr1	35486659	35489697
LcPRX6	Chr1	38200268	38206455
LcPRX7	Chr1	40874376	40876320
LcPRX8	Chr1	42247145	42251292
LcPRX9	Chr2	338896	350101
LcPRX10	Chr3	8864808	8867048
LcPRX11	Chr3	11576080	11577374
LcPRX12	Chr3	11623042	11624566
LcPRX13	Chr3	11636663	11642655
LcPRX14	Chr3	11644931	11646453
LcPRX15	Chr3	11654284	11655975
LcPRX16	Chr3	23855055	23857870
LcPRX17	Chr3	23908192	23917968
LcPRX18	Chr4	4759352	4762755
LcPRX19	Chr4	9106677	9109243
LcPRX20	Chr4	9629857	9633444
LcPRX21	Chr4	16908858	16923817
LcPRX22	Chr4	16982984	16987707
LcPRX23	Chr4	17077602	17080077
LcPRX24	Chr4	17081576	17083610
LcPRX25	Chr4	17101793	17105196
LcPRX26	Chr5	15308172	15312165
LcPRX27	Chr5	24178537	24181492
LcPRX28	Chr5	29534784	29538174
LcPRX29	Chr5	32693473	32699435
LcPRX30	Chr6	21265943	21276370
LcPRX31	Chr7	23988690	23990548
LcPRX32	Chr7	29763842	29766047
LcPRX33	Chr7	30702787	30704210
LcPRX34	Chr8	1943401	1945791
LcPRX35	Chr8	3339355	3341044
LcPRX36	Chr8	6093582	6100299
LcPRX37	Chr8	6425984	6428099
LcPRX38	Chr8	15563853	15569245
LcPRX39	Chr8	19705867	19707298
LcPRX40	Chr8	19974492	19975471
LcPRX41	Chr8	22778711	22788392
LcPRX42	Chr9	20121026	20124253
LcPRX43	Chr9	21213728	21216405
LcPRX44	Chr9	26503589	26505173
LcPRX45	Chr9	27083498	27087217
LcPRX46	Chr9	27383314	27386419
LcPRX47	Chr10	5045353	5046348
LcPRX48	Chr11	1105898	1109158
LcPRX49	Chr11	1280152	1284849
LcPRX50	Chr11	2313947	2316499
LcPRX51	Chr11	4675442	4677639
LcPRX52	Chr11	7002651	7005110
LcPRX53	Chr11	10719422	10722431
LcPRX54	Chr11	10738271	10740640
LcPRX55	Chr11	11508442	11511398
LcPRX56	Chr12	10878172	10880197
LcPRX57	Chr12	17024679	17030292
LcPRX58	Chr12	18209879	18212981
LcPRX59	Chr12	18233189	18235808
LcPRX60	Chr12	21104710	21115174
LcPRX61	Chr12	21133855	21135457
LcPRX62	Chr13	12562489	12564898
LcPRX63	Chr13	12615687	12617886
LcPRX64	Chr13	12652763	12654691
LcPRX65	Chr13	12685293	12687170
LcPRX66	Chr13	12703434	12709226
LcPRX67	Chr13	19818470	19823367
LcPRX68	Chr14	9556185	9558680
LcPRX69	Chr14	22301338	22302542
LcPRX70	Chr14	22921465	22922352
LcPRX71	Chr15	1495204	1498496
LcPRX72	Chr15	2284302	2320571
LcPRX73	Chr15	2376261	2383356
LcPRX74	Chr15	2388997	2391539
LcPRX75	Chr15	6586490	6589650
LcPRX76	Chr15	6856143	6858710
LcPRX77	Chr15	12718489	12720712
