# Supplementary material for: Genome-Wide Identification and Expression Analysis of the Class III Peroxidase Gene Family under Abiotic Stresses in Litchi (Litchi chinensis Sonn.)
Source: Int J Mol Sci. 2024 May 26;25(11):5804. doi: 10.3390/ijms25115804 (PMC11172018; doi:10.3390/ijms25115804)
Supplement: Supplementary file 1 [file ijms-25-05804-s001.zip › Table S6.xlsx]

## Sheet: Sheet1
Table S6. Homologous gene pairs in predicted LcPRX genes.
Chr.	Gene Name	Gene ID		Chr.	Gene Name	Gene ID
Chr1	LcPRX2	LITCHI014607.m1	==	Chr3	LcPRX10	LITCHI026348.m1
Chr3	LcPRX16	LITCHI027454.m1	==	Chr4	LcPRX23	LITCHI031120.m1
Chr3	LcPRX17	LITCHI027458.m1	==	Chr4	LcPRX21	LITCHI031116.m1
Chr11	LcPRX48	LITCHI006413.m1	==	Chr8	LcPRX34	LITCHI010075.m1
Chr11	LcPRX49	LITCHI006437.m1	==	Chr5	LcPRX29	LITCHI002021.m1
Chr11	LcPRX50	LITCHI006553.m2	==	Chr8	LcPRX35	LITCHI010240.m1
Chr13	LcPRX67	LITCHI024768.m1	==	Chr15	LcPRX75	LITCHI018535.m1
Chr15	LcPRX72	LITCHI018051.m1	==	Chr3	LcPRX17	LITCHI027458.m1
Chr15	LcPRX72	LITCHI018051.m1	==	Chr4	LcPRX21	LITCHI031116.m1
Chr15	LcPRX74	LITCHI018055.m1	==	Chr3	LcPRX16	LITCHI027454.m1
Chr15	LcPRX74	LITCHI018055.m1	==	Chr4	LcPRX22	LITCHI031118.m1
