# Supplementary material for: Genome-Wide Identification and Expression Analysis of the Class III Peroxidase Gene Family under Abiotic Stresses in Litchi (Litchi chinensis Sonn.)
Source: Int J Mol Sci. 2024 May 26;25(11):5804. doi: 10.3390/ijms25115804 (PMC11172018; doi:10.3390/ijms25115804)
Supplement: Supplementary file 1 [file ijms-25-05804-s001.zip › Table S7.xlsx]

## Sheet: Sheet1
Table S7. Ka/Ks ratios of predicted LcPRX genes.
Gene Name 1	Gene Name 2	Gene ID 1	Gene ID 2	Ka	Ks	Ka_Ks
LcPRX2	LcPRX10	LITCHI014607.m1	LITCHI026348.m1	0.192336	1.58434	0.121399
LcPRX16	LcPRX23	LITCHI027454.m1	LITCHI031120.m1	0.353841	NaN	NaN
LcPRX17	LcPRX21	LITCHI027458.m1	LITCHI031116.m1	0.212681	1.4153	0.150273
LcPRX48	LcPRX34	LITCHI006413.m1	LITCHI010075.m1	0.21846	1.76734	0.123609
LcPRX49	LcPRX29	LITCHI006437.m1	LITCHI002021.m1	0.189993	1.23347	0.154031
LcPRX50	LcPRX35	LITCHI006553.m2	LITCHI010240.m1	0.300823	2.12201	0.141763
LcPRX67	LcPRX75	LITCHI024768.m1	LITCHI018535.m1	0.110082	1.18805	0.0926577
LcPRX72	LcPRX17	LITCHI018051.m1	LITCHI027458.m1	0.418453	2.3691	0.17663
LcPRX72	LcPRX21	LITCHI018051.m1	LITCHI031116.m1	0.385815	NaN	NaN
LcPRX74	LcPRX16	LITCHI018055.m1	LITCHI027454.m1	0.317729	2.91813	0.108881
LcPRX74	LcPRX22	LITCHI018055.m1	LITCHI031118.m1	0.315353	2.84191	0.110965
