# Supplementary material for: Genome-Wide Identification and Expression Analysis of the Class III Peroxidase Gene Family under Abiotic Stresses in Litchi (Litchi chinensis Sonn.)
Source: Int J Mol Sci. 2024 May 26;25(11):5804. doi: 10.3390/ijms25115804 (PMC11172018; doi:10.3390/ijms25115804)
Supplement: Supplementary file 1 [file ijms-25-05804-s001.zip › Table S8.xlsx]

## Sheet: Sheet1
Table S8. Orthologous gene pairs of PRX genes between litchi and Arabidopsis.
Chr.	Gene Name	Gene ID		Chr.	Gene ID
Chr1	LcPRX1	LITCHI014337.m1	==	At4	AT4G16270.1
Chr1	LcPRX4	LITCHI015529.m1	==	At2	AT2G43480.1
Chr1	LcPRX5	LITCHI016426.m1	==	At2	AT2G18980.1
Chr1	LcPRX5	LITCHI016426.m1	==	At4	AT4G30170.1
Chr1	LcPRX6	LITCHI016620.m1	==	At2	AT2G26670.1
Chr1	LcPRX7	LITCHI016857.m1	==	At2	AT2G24800.1
Chr1	LcPRX7	LITCHI016857.m1	==	At4	AT4G31760.1
Chr1	LcPRX8	LITCHI016989.m1	==	At4	AT4G32320.1
Chr3	LcPRX16	LITCHI027454.m1	==	At5	AT5G05340.1
Chr4	LcPRX21	LITCHI031116.m1	==	At5	AT5G58390.1
Chr5	LcPRX28	LITCHI001682.m1	==	At1	AT1G49570.1
Chr5	LcPRX29	LITCHI002021.m1	==	At4	AT4G35000.1
Chr5	LcPRX29	LITCHI002021.m1	==	At4	AT4G35970.1
Chr6	LcPRX30	LITCHI003302.m1	==	At3	AT3G03670.1
Chr6	LcPRX30	LITCHI003302.m1	==	At5	AT5G17820.2
Chr7	LcPRX31	LITCHI009251.m1	==	At5	AT5G51890.1
Chr8	LcPRX35	LITCHI010240.m1	==	At2	AT2G18140.1
Chr8	LcPRX35	LITCHI010240.m1	==	At4	AT4G36430.1
Chr8	LcPRX35	LITCHI010240.m1	==	At5	AT5G66390.1
Chr8	LcPRX36	LITCHI010566.m1	==	At4	AT4G09010.3
Chr8	LcPRX39	LITCHI011374.m1	==	At1	AT1G77100.1
Chr9	LcPRX45	LITCHI029591.m1	==	At4	AT4G21960.1
Chr9	LcPRX46	LITCHI029635.m2	==	At4	AT4G21960.1
Chr10	LcPRX47	LITCHI022308.m1	==	At1	AT1G24110.1
Chr10	LcPRX47	LITCHI022308.m1	==	At5	AT5G40150.1
Chr11	LcPRX49	LITCHI006437.m1	==	At4	AT4G35970.1
Chr11	LcPRX50	LITCHI006553.m2	==	At2	AT2G18140.1
Chr11	LcPRX50	LITCHI006553.m2	==	At3	AT3G50990.1
Chr11	LcPRX50	LITCHI006553.m2	==	At4	AT4G36430.1
Chr11	LcPRX50	LITCHI006553.m2	==	At5	AT5G66390.1
Chr11	LcPRX52	LITCHI007023.m1	==	At3	AT3G49960.1
Chr11	LcPRX52	LITCHI007023.m1	==	At4	AT4G37520.1
Chr11	LcPRX52	LITCHI007023.m1	==	At5	AT5G67400.1
Chr11	LcPRX53	LITCHI007278.m1	==	At2	AT2G22420.1
Chr12	LcPRX57	LITCHI020761.m1	==	At5	AT5G14130.2
Chr12	LcPRX60	LITCHI021250.m1	==	At1	AT1G05260.1
Chr12	LcPRX60	LITCHI021250.m1	==	At3	AT3G21770.1
Chr12	LcPRX61	LITCHI021253.m1	==	At1	AT1G05240.1
Chr13	LcPRX67	LITCHI024768.m1	==	At1	AT1G07890.1
Chr14	LcPRX68	LITCHI005410.m1	==	At1	AT1G68850.1
Chr15	LcPRX75	LITCHI018535.m1	==	At3	AT3G09640.1
Chr15	LcPRX76	LITCHI018563.m1	==	At2	AT2G37130.1
Chr15	LcPRX77	LITCHI019103.m1	==	At5	AT5G06720.1
