# Supplementary material for: Genome-Wide Identification and Expression Analysis of the Class III Peroxidase Gene Family under Abiotic Stresses in Litchi (Litchi chinensis Sonn.)
Source: Int J Mol Sci. 2024 May 26;25(11):5804. doi: 10.3390/ijms25115804 (PMC11172018; doi:10.3390/ijms25115804)
Supplement: Supplementary file 1 [file ijms-25-05804-s001.zip › Table S9.xlsx]

## Sheet: Sheet1
Table S9. Orthologous gene pairs of PRX genes between litchi and rice.
Chr.	Gene Name	Gene ID		Chr.	Gene ID
Chr1	LcPRX6	LITCHI016620.m1	==	Os1	Os01g07770.1
Chr1	LcPRX6	LITCHI016620.m1	==	Os6	Os06g40080.1
Chr3	LcPRX10	LITCHI026348.m1	==	Os12	Os12g34524.1
Chr3	LcPRX11	LITCHI026639.m1	==	Os5	Os05g04490.1
Chr3	LcPRX12	LITCHI026642.m1	==	Os7	Os07g44550.1
Chr3	LcPRX15	LITCHI026646.m1	==	Os1	Os01g22336.1
Chr3	LcPRX16	LITCHI027454.m1	==	Os11	Os11g02130.1
Chr3	LcPRX16	LITCHI027454.m1	==	Os12	Os12g02080.1
Chr4	LcPRX21	LITCHI031116.m1	==	Os11	Os11g02130.1
Chr4	LcPRX22	LITCHI031118.m1	==	Os7	Os07g47990.1
Chr4	LcPRX25	LITCHI031122.m1	==	Os12	Os12g02060.1
Chr5	LcPRX29	LITCHI002021.m1	==	Os8	Os08g43560.1
Chr10	LcPRX47	LITCHI022308.m1	==	Os2	Os02g50770.1
Chr10	LcPRX47	LITCHI022308.m1	==	Os6	Os06g13050.1
Chr11	LcPRX49	LITCHI006437.m1	==	Os8	Os08g43560.1
Chr11	LcPRX52	LITCHI007023.m1	==	Os3	Os03g55410.1
Chr11	LcPRX53	LITCHI007278.m1	==	Os9	Os09g29490.1
Chr12	LcPRX57	LITCHI020761.m1	==	Os8	Os08g42030.1
Chr12	LcPRX58	LITCHI020906.m1	==	Os2	Os02g14430.1
Chr12	LcPRX58	LITCHI020906.m1	==	Os6	Os06g35480.1
Chr12	LcPRX60	LITCHI021250.m1	==	Os6	Os06g46799.1
Chr13	LcPRX67	LITCHI024768.m1	==	Os3	Os03g17690.1
Chr15	LcPRX71	LITCHI017984.m1	==	Os6	Os06g13050.1
Chr15	LcPRX74	LITCHI018055.m1	==	Os11	Os11g02130.1
Chr15	LcPRX74	LITCHI018055.m1	==	Os12	Os12g02080.1
Chr15	LcPRX75	LITCHI018535.m1	==	Os3	Os03g17690.1
Chr15	LcPRX75	LITCHI018535.m1	==	Os7	Os07g49400.2
Chr15	LcPRX76	LITCHI018563.m1	==	Os7	Os07g49360.1
